# Supplementary material for: First description of the male of Meotipa vittiforma (Araneae, Theridiidae), with a discussion of its palpal morphology
Source: Biodivers Data J. 2026 Apr 30;14:e191299. doi: 10.3897/BDJ.14.e191299 (PMC13153807; doi:10.3897/BDJ.14.e191299)
Supplement: XML Treatment for Meotipa vittiforma [file BDJ.14.e191299-treatment1.xml]

<!DOCTYPE tp:taxon-treatment
  PUBLIC "-//TaxonX//DTD Taxonomic Treatment Publishing DTD v0 20100105//EN" "tax-treatment-NSO.dtd">
<tp:taxon-treatment xmlns:tp="http://www.plazi.org/taxpub"><tp:treatment-meta><mixed-citation publication-type="journal"><person-group><name><surname>Zhu</surname><given-names>Haosiyi</given-names></name><name><surname>Huang</surname><given-names>Guolong</given-names></name><name><surname>Liu</surname><given-names>Jie</given-names></name><name><surname>Hu</surname><given-names>Changhao</given-names></name></person-group><article-title>First description of the male of <italic><tp:taxon-name><tp:taxon-name-part taxon-name-part-type="genus" reg="Meotipa">Meotipa</tp:taxon-name-part> <tp:taxon-name-part taxon-name-part-type="species" reg="vittiforma">vittiforma</tp:taxon-name-part></tp:taxon-name></italic> (<tp:taxon-name><tp:taxon-name-part taxon-name-part-type="order" reg="Araneae">Araneae</tp:taxon-name-part></tp:taxon-name>, <tp:taxon-name><tp:taxon-name-part taxon-name-part-type="family" reg="Theridiidae">Theridiidae</tp:taxon-name-part></tp:taxon-name>), with a discussion of its palpal morphology</article-title><source>Biodivers Data J</source><day>30</day><month>04</month><year>2026</year><volume>14</volume><pub-id pub-id-type="doi">10.3897/BDJ.14.e191299</pub-id></mixed-citation></tp:treatment-meta><tp:nomenclature><tp:taxon-name><object-id xmlns:xlink="http://www.w3.org/1999/xlink" content-type="arpha" xlink:type="simple">54371168-875A-56CE-8D58-2AD485783924</object-id><tp:taxon-name-part taxon-name-part-type="genus">Meotipa</tp:taxon-name-part> <tp:taxon-name-part taxon-name-part-type="species">vittiforma</tp:taxon-name-part></tp:taxon-name><tp:taxon-authority>Hu, Zhong, Liu &amp; Li, 2026</tp:taxon-authority><tp:nomenclature-citation-list><tp:nomenclature-citation><tp:taxon-name>
                <tp:taxon-name-part taxon-name-part-type="genus" reg="Meotipa"/>
                <tp:taxon-name-part taxon-name-part-type="species" reg="vittiforma"/>
              </tp:taxon-name><comment><italic><tp:taxon-name><tp:taxon-name-part taxon-name-part-type="genus" reg="Meotipa">Meotipa</tp:taxon-name-part> <tp:taxon-name-part taxon-name-part-type="species" reg="vittiforma">vittiforma</tp:taxon-name-part></tp:taxon-name> <xref ref-type="bibr" rid="B13951086">Hu et al. 2026b</xref></italic>: 204, figs. 5C, D, 7D, H, L (description of female).</comment></tp:nomenclature-citation></tp:nomenclature-citation-list></tp:nomenclature><tp:treatment-sec sec-type="materials"><title>Materials</title><list list-type="alpha-lower" list-content="occurrences"><list-item><p><bold>Type status:</bold> <named-content xmlns:xlink="http://www.w3.org/1999/xlink" content-type="dwc:typeStatus" xlink:type="simple">Holotype</named-content>. <bold>Occurrence:</bold> recordedBy: <named-content xmlns:xlink="http://www.w3.org/1999/xlink" content-type="dwc:recordedBy" xlink:type="simple">Fengxiang Liu and Zichang Li</named-content>; individualCount: <named-content xmlns:xlink="http://www.w3.org/1999/xlink" content-type="dwc:individualCount" xlink:type="simple">1</named-content>; sex: <named-content xmlns:xlink="http://www.w3.org/1999/xlink" content-type="dwc:sex" xlink:type="simple">female</named-content>; lifeStage: <named-content xmlns:xlink="http://www.w3.org/1999/xlink" content-type="dwc:lifeStage" xlink:type="simple">adult</named-content>; <bold>Taxon:</bold> scientificName: <named-content xmlns:xlink="http://www.w3.org/1999/xlink" content-type="dwc:scientificName" xlink:type="simple"><italic><tp:taxon-name><tp:taxon-name-part taxon-name-part-type="genus" reg="Meotipa">Meotipa</tp:taxon-name-part> <tp:taxon-name-part taxon-name-part-type="species" reg="vittiforma">vittiforma</tp:taxon-name-part></tp:taxon-name></italic> Hu, Zhong, Liu &amp; Li, 2026</named-content>; namePublishedIn: <named-content xmlns:xlink="http://www.w3.org/1999/xlink" content-type="dwc:namePublishedIn" xlink:type="simple">Hu C. H., Zhong R., Liu J., and Li Z. C. 2026. ZooKeys, 1266:204</named-content>; kingdom: <named-content xmlns:xlink="http://www.w3.org/1999/xlink" content-type="dwc:kingdom" xlink:type="simple"><tp:taxon-name><tp:taxon-name-part taxon-name-part-type="kingdom" reg="Animalia">Animalia</tp:taxon-name-part></tp:taxon-name></named-content>; phylum: <named-content xmlns:xlink="http://www.w3.org/1999/xlink" content-type="dwc:phylum" xlink:type="simple"><tp:taxon-name><tp:taxon-name-part taxon-name-part-type="phylum" reg="Arthropoda">Arthropoda</tp:taxon-name-part></tp:taxon-name></named-content>; class: <named-content xmlns:xlink="http://www.w3.org/1999/xlink" content-type="dwc:class" xlink:type="simple"><tp:taxon-name><tp:taxon-name-part taxon-name-part-type="class" reg="Arachnida">Arachnida</tp:taxon-name-part></tp:taxon-name></named-content>; order: <named-content xmlns:xlink="http://www.w3.org/1999/xlink" content-type="dwc:order" xlink:type="simple"><tp:taxon-name><tp:taxon-name-part taxon-name-part-type="order" reg="Araneae">Araneae</tp:taxon-name-part></tp:taxon-name></named-content>; family: <named-content xmlns:xlink="http://www.w3.org/1999/xlink" content-type="dwc:family" xlink:type="simple"><tp:taxon-name><tp:taxon-name-part taxon-name-part-type="family" reg="Theridiidae">Theridiidae</tp:taxon-name-part></tp:taxon-name></named-content>; genus: <named-content xmlns:xlink="http://www.w3.org/1999/xlink" content-type="dwc:genus" xlink:type="simple"><italic><tp:taxon-name><tp:taxon-name-part taxon-name-part-type="genus" reg="Meotipa">Meotipa</tp:taxon-name-part></tp:taxon-name></italic></named-content>; taxonRank: <named-content xmlns:xlink="http://www.w3.org/1999/xlink" content-type="dwc:taxonRank" xlink:type="simple">species</named-content>; <bold>Location:</bold> country: <named-content xmlns:xlink="http://www.w3.org/1999/xlink" content-type="dwc:country" xlink:type="simple">China</named-content>; countryCode: <named-content xmlns:xlink="http://www.w3.org/1999/xlink" content-type="dwc:countryCode" xlink:type="simple">CN</named-content>; stateProvince: <named-content xmlns:xlink="http://www.w3.org/1999/xlink" content-type="dwc:stateProvince" xlink:type="simple">Hainan Province</named-content>; locality: <named-content xmlns:xlink="http://www.w3.org/1999/xlink" content-type="dwc:locality" xlink:type="simple">Diaoluoshan</named-content>; verbatimElevation: <named-content xmlns:xlink="http://www.w3.org/1999/xlink" content-type="dwc:verbatimElevation" xlink:type="simple">136 m</named-content>; verbatimLatitude: <named-content xmlns:xlink="http://www.w3.org/1999/xlink" content-type="dwc:verbatimLatitude" xlink:type="simple">18.7814° N</named-content>; verbatimLongitude: <named-content xmlns:xlink="http://www.w3.org/1999/xlink" content-type="dwc:verbatimLongitude" xlink:type="simple">109.5161° E</named-content>; <bold>Event:</bold> year: <named-content xmlns:xlink="http://www.w3.org/1999/xlink" content-type="dwc:year" xlink:type="simple">2018</named-content>; month: <named-content xmlns:xlink="http://www.w3.org/1999/xlink" content-type="dwc:month" xlink:type="simple">3</named-content>; <bold>Record Level:</bold> institutionID: <named-content xmlns:xlink="http://www.w3.org/1999/xlink" content-type="dwc:institutionID" xlink:type="simple">CBEE</named-content>; datasetID: <named-content xmlns:xlink="http://www.w3.org/1999/xlink" content-type="dwc:datasetID" xlink:type="simple">LJ201800979</named-content></p></list-item><list-item><p><bold>Type status:</bold> <named-content xmlns:xlink="http://www.w3.org/1999/xlink" content-type="dwc:typeStatus" xlink:type="simple">Other material</named-content>. <bold>Occurrence:</bold> recordedBy: <named-content xmlns:xlink="http://www.w3.org/1999/xlink" content-type="dwc:recordedBy" xlink:type="simple">Hailun Chen, Guolong Huang and Yunhe Wang</named-content>; individualCount: <named-content xmlns:xlink="http://www.w3.org/1999/xlink" content-type="dwc:individualCount" xlink:type="simple">2</named-content>; sex: <named-content xmlns:xlink="http://www.w3.org/1999/xlink" content-type="dwc:sex" xlink:type="simple">1 male, 1 female</named-content>; lifeStage: <named-content xmlns:xlink="http://www.w3.org/1999/xlink" content-type="dwc:lifeStage" xlink:type="simple">adult</named-content>; <bold>Taxon:</bold> scientificName: <named-content xmlns:xlink="http://www.w3.org/1999/xlink" content-type="dwc:scientificName" xlink:type="simple"><italic><tp:taxon-name><tp:taxon-name-part taxon-name-part-type="genus" reg="Meotipa">Meotipa</tp:taxon-name-part> <tp:taxon-name-part taxon-name-part-type="species" reg="vittiforma">vittiforma</tp:taxon-name-part></tp:taxon-name></italic> Hu, Zhong, Liu &amp; Li, 2026</named-content>; namePublishedIn: <named-content xmlns:xlink="http://www.w3.org/1999/xlink" content-type="dwc:namePublishedIn" xlink:type="simple">Hu C. H., Zhong R., Liu J., and Li Z. C. 2026. ZooKeys, 1266:204</named-content>; kingdom: <named-content xmlns:xlink="http://www.w3.org/1999/xlink" content-type="dwc:kingdom" xlink:type="simple"><tp:taxon-name><tp:taxon-name-part taxon-name-part-type="kingdom" reg="Animalia">Animalia</tp:taxon-name-part></tp:taxon-name></named-content>; phylum: <named-content xmlns:xlink="http://www.w3.org/1999/xlink" content-type="dwc:phylum" xlink:type="simple"><tp:taxon-name><tp:taxon-name-part taxon-name-part-type="phylum" reg="Arthropoda">Arthropoda</tp:taxon-name-part></tp:taxon-name></named-content>; class: <named-content xmlns:xlink="http://www.w3.org/1999/xlink" content-type="dwc:class" xlink:type="simple"><tp:taxon-name><tp:taxon-name-part taxon-name-part-type="class" reg="Arachnida">Arachnida</tp:taxon-name-part></tp:taxon-name></named-content>; order: <named-content xmlns:xlink="http://www.w3.org/1999/xlink" content-type="dwc:order" xlink:type="simple"><tp:taxon-name><tp:taxon-name-part taxon-name-part-type="order" reg="Araneae">Araneae</tp:taxon-name-part></tp:taxon-name></named-content>; family: <named-content xmlns:xlink="http://www.w3.org/1999/xlink" content-type="dwc:family" xlink:type="simple"><tp:taxon-name><tp:taxon-name-part taxon-name-part-type="family" reg="Theridiidae">Theridiidae</tp:taxon-name-part></tp:taxon-name></named-content>; genus: <named-content xmlns:xlink="http://www.w3.org/1999/xlink" content-type="dwc:genus" xlink:type="simple"><italic><tp:taxon-name><tp:taxon-name-part taxon-name-part-type="genus" reg="Meotipa">Meotipa</tp:taxon-name-part></tp:taxon-name></italic></named-content>; taxonRank: <named-content xmlns:xlink="http://www.w3.org/1999/xlink" content-type="dwc:taxonRank" xlink:type="simple">species</named-content>; <bold>Location:</bold> country: <named-content xmlns:xlink="http://www.w3.org/1999/xlink" content-type="dwc:country" xlink:type="simple">China</named-content>; countryCode: <named-content xmlns:xlink="http://www.w3.org/1999/xlink" content-type="dwc:countryCode" xlink:type="simple">CN</named-content>; stateProvince: <named-content xmlns:xlink="http://www.w3.org/1999/xlink" content-type="dwc:stateProvince" xlink:type="simple">Hubei Province</named-content>; county: <named-content xmlns:xlink="http://www.w3.org/1999/xlink" content-type="dwc:county" xlink:type="simple">Enshi Tujia and Miao Autonomous Prefecture, Hefeng County</named-content>; locality: <named-content xmlns:xlink="http://www.w3.org/1999/xlink" content-type="dwc:locality" xlink:type="simple">Pingshan Canyon</named-content>; verbatimElevation: <named-content xmlns:xlink="http://www.w3.org/1999/xlink" content-type="dwc:verbatimElevation" xlink:type="simple">650 m</named-content>; verbatimLatitude: <named-content xmlns:xlink="http://www.w3.org/1999/xlink" content-type="dwc:verbatimLatitude" xlink:type="simple">29.9285° N</named-content>; verbatimLongitude: <named-content xmlns:xlink="http://www.w3.org/1999/xlink" content-type="dwc:verbatimLongitude" xlink:type="simple">110.0681° E</named-content>; <bold>Identification:</bold> identifiedBy: <named-content xmlns:xlink="http://www.w3.org/1999/xlink" content-type="dwc:identifiedBy" xlink:type="simple">Changhao Hu</named-content>; identificationReferences: <named-content xmlns:xlink="http://www.w3.org/1999/xlink" content-type="dwc:identificationReferences" xlink:type="simple">Hu et al. 2026</named-content>; <bold>Event:</bold> year: <named-content xmlns:xlink="http://www.w3.org/1999/xlink" content-type="dwc:year" xlink:type="simple">2024</named-content>; month: <named-content xmlns:xlink="http://www.w3.org/1999/xlink" content-type="dwc:month" xlink:type="simple">6</named-content>; day: <named-content xmlns:xlink="http://www.w3.org/1999/xlink" content-type="dwc:day" xlink:type="simple">18</named-content>; <bold>Record Level:</bold> institutionID: <named-content xmlns:xlink="http://www.w3.org/1999/xlink" content-type="dwc:institutionID" xlink:type="simple">CBEE</named-content>; datasetID: <named-content xmlns:xlink="http://www.w3.org/1999/xlink" content-type="dwc:datasetID" xlink:type="simple">PWHB2024020, 2024021</named-content></p></list-item></list></tp:treatment-sec><tp:treatment-sec sec-type="Description"><title>Description</title><p><bold>Male</bold> (first description, PWHB2024020): Total length 2.36; carapace length 1.11, width 0.91; opisthosoma length 1.25, width 0.79; sternum length 0.63, width 0.51. Eyes: AME 0.35, ALE 0.31, PME 0.36, PLE 0.35, AME–AME 0.32, AME–ALE 0.13, PME–PME 0.22, PME–PLE 0.21 AME–PME 0.27, ALE–PLE 0.04. Measurements of leg [legs I and IV missing]: II 8.63 (2.58, 0.57, 1.90, 2.50, 1.08), III 7.12 (2.34, 0.30, 1.64, 1.86, 0.98).</p><p>Palp (Figs <xref ref-type="fig" rid="F13953099">1</xref>, <xref ref-type="fig" rid="F13953110">2</xref>A, B and F): Patella retrolaterally with a spine. Tibia almost triangular, retrolaterally with two trichobothria; tibial rim facing the dorsum of cymbium. Cymbium almost quadrangular in ventral view. Cymbial hood tiny, situated anterior part of cymbium. Subtegulum bowl-shaped. Tegulum as wide as bulb, with sperm duct M-shaped in ventral view. Tegular pit absent. Median apophysis almost triangular. Tegular apophysis almost as large as median apophysis and arrow-shaped, inside with sperm duct (arrow in Fig. <xref ref-type="fig" rid="F13953099">1</xref>D). Conductor sclerotised, almost 2/3 the width of the tegulum, distal part with a projection and dorsally with a ridge (arrow in Fig. <xref ref-type="fig" rid="F13953110">2</xref>F). Embolus needle-like and curved.</p><p>Habitus (Fig. <xref ref-type="fig" rid="F13953097">3</xref>A–C): Carapace pear-shaped, yellow, medially with a slightly black longitudinal line, eye region slightly red. Sternum, chelicerae, labium and spinnerets yellow. Endites yellow with black distal margins. Palps and legs yellow and haired. Opisthosoma pale yellow; dorsum haired, anteriorly with white and black markings, medially with a V-shaped pattern consisting of white and yellow patches; posterior extension laterally with a large black spot.</p><p><bold>Female</bold> (redescription, PWHB2024021): Total length 2.77; carapace length 1.06, width 0.91; opisthosoma length 1.71, width 1.27; sternum length 0.71, width 0.57. Eyes: AME 0.46, ALE 0.40, PME 0.46, PLE 0.41, AME–AME 0.52, AME–ALE 0.08, PME–PME 0.34, PME–PLE 0.27 AME–PME 0.38, ALE–PLE 0.05. Measurements of leg [legs I, II missing]: III 6.26 (2.01, 0.33, 1.32, 1.76, 0.84), IV 10.62 (3.55, 0.65, 2.39, 3.05, 0.98).</p><p>Epigyne (Fig. <xref ref-type="fig" rid="F13953110">2</xref>C–E): Epigynal field wider than long, with an atrium almost 1.5 times wider than long, laterally with triangular pockets, anterior margins of atrium lingulate, with two notches, copulatory openings situated in the notches. Copulatory ducts V-shaped in anterior view. Spermathecae spherical. Fertilisation ducts arising from posterior position of spermathecae.</p><p>Habitus (Fig. <xref ref-type="fig" rid="F13953097">3</xref>D–F): Generally, as in male. Carapace medially with a red longitudinal band. Legs with flattened black spines. Dorsal part of opisthosoma full of white patches, anteriorly with black and red transverse lines; laterally with three black spots, one large and two small; posterior extension with flattened black spines.</p></tp:treatment-sec><tp:treatment-sec sec-type="Diagnosis"><title>Diagnosis</title><p>The male of <italic><tp:taxon-name><tp:taxon-name-part taxon-name-part-type="genus" reg="Meotipa">M.</tp:taxon-name-part> <tp:taxon-name-part taxon-name-part-type="species" reg="vittiforma">vittiforma</tp:taxon-name-part></tp:taxon-name></italic> is similar to that of <italic><tp:taxon-name><tp:taxon-name-part taxon-name-part-type="genus" reg="Meotipa">M.</tp:taxon-name-part> <tp:taxon-name-part taxon-name-part-type="species" reg="lingchuanensis">lingchuanensis</tp:taxon-name-part></tp:taxon-name></italic> (Zhu &amp; Zhang, 1992) in having a wide conductor with distal projection (cf. Fig. <xref ref-type="fig" rid="F13953099">1</xref>A–C and fig. 6 in <xref ref-type="bibr" rid="B13951086">Hu et al. (2026b)</xref>), but can be recognised by: 1) sperm duct inside retrolateral part of tegulum curved (straight in <italic><tp:taxon-name><tp:taxon-name-part taxon-name-part-type="genus" reg="Meotipa">M.</tp:taxon-name-part> <tp:taxon-name-part taxon-name-part-type="species" reg="lingchuanensis">lingchuanensis</tp:taxon-name-part></tp:taxon-name></italic>); 2) the extended beyond cymbium part of conductor almost half the length of cymbium (almost 1/4 in <italic><tp:taxon-name><tp:taxon-name-part taxon-name-part-type="genus" reg="Meotipa">M.</tp:taxon-name-part> <tp:taxon-name-part taxon-name-part-type="species" reg="lingchuanensis">lingchuanensis</tp:taxon-name-part></tp:taxon-name></italic>); and 3) distal projection of conductor digitiform (hook-like in <italic><tp:taxon-name><tp:taxon-name-part taxon-name-part-type="genus" reg="Meotipa">M.</tp:taxon-name-part> <tp:taxon-name-part taxon-name-part-type="species" reg="lingchuanensis">lingchuanensis</tp:taxon-name-part></tp:taxon-name></italic>). For female, see <xref ref-type="bibr" rid="B13951086">Hu et al. (2026b)</xref>.</p></tp:treatment-sec><tp:treatment-sec sec-type="Distribution"><title>Distribution</title><p>China (Hainan, type locality; Hubei, new provincal record) (Fig. <xref ref-type="fig" rid="F13952718">4</xref>).</p></tp:treatment-sec><tp:treatment-sec><!--Section generated to contain objects referenced in tp:taxon-treatment.--><fig id="F13953099" position="float" orientation="portrait"><object-id xmlns:xlink="http://www.w3.org/1999/xlink" content-type="arpha" xlink:type="simple">1D969CC6-0093-5615-BC75-413B75195C04</object-id><object-id xmlns:xlink="http://www.w3.org/1999/xlink" content-type="doi" xlink:type="simple">10.3897/BDJ.14.e191299.figure1</object-id><label>Figure 1.</label><caption><p>Left male palp of <italic><tp:taxon-name><tp:taxon-name-part taxon-name-part-type="genus" reg="Meotipa">Meotipa</tp:taxon-name-part> <tp:taxon-name-part taxon-name-part-type="species" reg="vittiforma">vittiforma</tp:taxon-name-part></tp:taxon-name></italic> Hu, Zhong, Liu &amp; Li, 2026 (PWHB2024020). <bold>A</bold> Prolateral view; <bold>B</bold> Ventral view; <bold>C</bold> Retrolateral view; <bold>D</bold> Expanded, retrolateral view; arrow points to the sperm duct inside the tegular apophysis; <bold>E</bold> Cymbium, prolateral view. Abbreviations: C–conductor; CH–cymbial hood; CP–conductor distal projection; E–embolus; MA–median apophysis; SD–sperm duct; ST–subtegulum; T–tegulum; TA–tegular apophysis. Scale bars = 0.1 mm.</p></caption><graphic xmlns:xlink="http://www.w3.org/1999/xlink" xlink:href="bdj-14-e191299-g001.png" position="float" id="oo_1558844.png" orientation="portrait" xlink:type="simple"><uri content-type="original_file" xlink:type="simple">https://binary.pensoft.net/fig/1558844</uri></graphic></fig><fig id="F13953110" position="float" orientation="portrait"><object-id xmlns:xlink="http://www.w3.org/1999/xlink" content-type="arpha" xlink:type="simple">F233E659-DE78-5F72-8CE8-9CC353E4BE8D</object-id><object-id xmlns:xlink="http://www.w3.org/1999/xlink" content-type="doi" xlink:type="simple">10.3897/BDJ.14.e191299.figure4</object-id><label>Figure 2.</label><caption><p>Copulatory organs of <italic><tp:taxon-name><tp:taxon-name-part taxon-name-part-type="genus" reg="Meotipa">Meotipa</tp:taxon-name-part> <tp:taxon-name-part taxon-name-part-type="species" reg="vittiforma">vittiforma</tp:taxon-name-part></tp:taxon-name></italic> Hu, Zhong, Liu &amp; Li, 2026 (A, B, F. PWHB2024020; C–E. PWHB2024021). <bold>A</bold> Tibia and cymbium of left male palp, ventral view; <bold>B</bold> Tibia and cymbium of left male palp, dorsal view; <bold>C</bold> Epigyne, ventral view; <bold>D</bold> Vulva, dorsal view; <bold>E</bold> Epigyne, antero-ventral view; <bold>F</bold> Conductor, dorsal view; arrow points to the ridge. Abbreviations: A–atrium; CD–copulatory duct; CO–copulatory opening; FD–fertilisation duct; P–pocket; S–spermatheca; Tb–trichobothrium. Scale bars = 0.1 mm.</p></caption><graphic xmlns:xlink="http://www.w3.org/1999/xlink" xlink:href="bdj-14-e191299-g002.png" position="float" id="oo_1558814.png" orientation="portrait" xlink:type="simple"><uri content-type="original_file" xlink:type="simple">https://binary.pensoft.net/fig/1558814</uri></graphic></fig><fig id="F13953097" position="float" orientation="portrait"><object-id xmlns:xlink="http://www.w3.org/1999/xlink" content-type="arpha" xlink:type="simple">476CA848-5211-5EED-8A82-E22260CFAD95</object-id><object-id xmlns:xlink="http://www.w3.org/1999/xlink" content-type="doi" xlink:type="simple">10.3897/BDJ.14.e191299.figure2</object-id><label>Figure 3.</label><caption><p>Habitus of <italic><tp:taxon-name><tp:taxon-name-part taxon-name-part-type="genus" reg="Meotipa">Meotipa</tp:taxon-name-part> <tp:taxon-name-part taxon-name-part-type="species" reg="vittiforma">vittiforma</tp:taxon-name-part></tp:taxon-name></italic> Hu, Zhong, Liu &amp; Li, 2026. <bold>A–C</bold> Male (PWHB2024020); <bold>D–F</bold> Female (PWHB2024021). <bold>A, D</bold> Dorsal view; <bold>B, E</bold> Ventral view; <bold>C, F</bold> Lateral view. Scale bars = 0.5 mm.</p></caption><graphic xmlns:xlink="http://www.w3.org/1999/xlink" xlink:href="bdj-14-e191299-g003.png" position="float" id="oo_1558810.png" orientation="portrait" xlink:type="simple"><uri content-type="original_file" xlink:type="simple">https://binary.pensoft.net/fig/1558810</uri></graphic></fig><fig id="F13952718" position="float" orientation="portrait"><object-id xmlns:xlink="http://www.w3.org/1999/xlink" content-type="arpha" xlink:type="simple">A90BE74C-4D0B-5B2C-8435-F788F74CB9CA</object-id><object-id xmlns:xlink="http://www.w3.org/1999/xlink" content-type="doi" xlink:type="simple">10.3897/BDJ.14.e191299.figure4</object-id><label>Figure 4.</label><caption><p>Distribution map of <italic><tp:taxon-name><tp:taxon-name-part taxon-name-part-type="genus" reg="Meotipa">Meotipa</tp:taxon-name-part> <tp:taxon-name-part taxon-name-part-type="species" reg="vittiforma">vittiforma</tp:taxon-name-part></tp:taxon-name></italic> Hu, Zhong, Liu &amp; Li, 2026. <bold>1</bold> Type locality; <bold>2</bold> The location in the current paper.</p></caption><graphic xmlns:xlink="http://www.w3.org/1999/xlink" xlink:href="bdj-14-e191299-g004.png" position="float" id="oo_1558548.png" orientation="portrait" xlink:type="simple"><uri content-type="original_file" xlink:type="simple">https://binary.pensoft.net/fig/1558548</uri></graphic></fig></tp:treatment-sec><ref-list><ref id="B13951086"><element-citation xmlns:xlink="http://www.w3.org/1999/xlink" publication-type="article" xlink:type="simple"><person-group person-group-type="author"><name name-style="western"><surname>Hu</surname><given-names>C. H.</given-names></name><name name-style="western"><surname>Zhong</surname><given-names>R.</given-names></name><name name-style="western"><surname>Liu</surname><given-names>J.</given-names></name><name name-style="western"><surname>Li</surname><given-names>Z. C.</given-names></name></person-group><year>2026</year><article-title>A revision of <italic><tp:taxon-name><tp:taxon-name-part taxon-name-part-type="genus" reg="Chrysso">Chrysso</tp:taxon-name-part></tp:taxon-name></italic> O. Pickard-Cambridge, 1882 sensu lato (<tp:taxon-name><tp:taxon-name-part taxon-name-part-type="order" reg="Araneae">Araneae</tp:taxon-name-part></tp:taxon-name>, <tp:taxon-name><tp:taxon-name-part taxon-name-part-type="family" reg="Theridiidae">Theridiidae</tp:taxon-name-part></tp:taxon-name>)</article-title><source>ZooKeys</source><volume>1266</volume><fpage>193</fpage><lpage>218</lpage><pub-id pub-id-type="doi">10.3897/zookeys.1266.172838</pub-id></element-citation></ref></ref-list></tp:taxon-treatment>
